# Supplementary material for: Electrodynamic study of YIG filters and resonators
Source: Sci Rep. 2016 Oct 4;6:34739. doi: 10.1038/srep34739 (PMC5048139; doi:10.1038/srep34739)
Supplement: Supplementary Dataset 1 [file srep34739-s1.txt]

function YIG_cavity()
% Computations of the complex resonance frequencies 
% and EM field plots for a spherical cavity of radius R2 
% containing spherical sample having radius R1
clear all
format long
global ep1 ep2 R1 R2 k mi1
global z0
opt=optimset('TolFun',1e-11,'TolX',1e-11);
c=2.99792458e8;%speed of EM wave in vacuum

R1=.5;%sample radius (mm)
R2=25;%cavity radius (mm)
ep1=16;% sample permittivity
ep2=1;% cavity permittivity

k=1;%degree of Legendre polynomial and the order Bessel function 
NN=100; % normalized starting point. If it chosen to be larger then the subsequent
% root of a transendental equation is computed corresponding to the
% subsequent radial mode number p
xp=3.5*[1 .01];

mx=linspace(1,-2.5,NN)-0.0042*1i;%permeability range settings

xx=linspace(0,R2,500);% horizonatal scale for field plots

for k1=1:NN
    mi1=mx(k1);
    % TEmcx - determinant for computing resonance frequencies
    zer=fminsearch(@TEmcx,xp,opt);
    z0=zer;
    % Ecx - function computing electric and magnetic field distributions
    [yy,zz,vv]=Ecx(xx);
    yy(1)=0;zz(1)=zz(2);vv(1)=vv(2);
    %Efi
    yyr=real(yy);yyi=imag(yy);
    %Hr
    zzr=real(zz);zzi=imag(zz);
    %Htheta
    vvr=real(vv);vvi=imag(vv);
    %absolute values
    yy=abs(yy);zz=abs(zz);vv=abs(vv);
    xp=zer;
    % frequency and Q
    frq(k1)=1e3*c.*zer(1)./(2*pi*R2);
    Q(k1)=zer(1)./2./zer(2);
    
    xx1=xx;
    ymx=max(abs(yy));
    EE=yy/ymx;
    zmx=max(abs(zz));
    HHr=zz/zmx;
    vmx=max(abs(vv));
    HHtheta=vv/vmx;
    plt=[xx1' EE' HHr' HHtheta'];
    miu=real(mx(k1))
    
 if(0)    
    figure(1)
    plot(xx1,yy/ymx,xx1,yy/ymx,'r');grid on
    xlabel('Radius (mm)')
    ylabel('E_\phi')
    figure(2)
    plot(xx1,zz/zmx,xx1,zz/zmx,'r');grid on
    xlabel('Radius (mm)')
    ylabel('H_r')
    figure(3)
    plot(xx1,vv/vmx,xx1,vv/vmx,'r');grid on
    xlabel('Radius (mm)')
    ylabel('H_\theta')
    pause
 end
end
figure(4)    
plot(mx,real(frq)./1e9,'o');grid on
xlabel('Relative permeability, \mu_r')
ylabel('Resonance frequency (GHz)')
figure(5)
semilogy(mx,Q,'o');grid on
xlabel('Relative permeability, \mu_r')
ylabel('Quality factor (GHz)')


rr=plt(:,1);
E=plt(:,2);
Hr=plt(:,3);
Hth=plt(:,4);
rr1=rr(1:NN,1);
E1=E(1:NN,1);
Hr1=Hr(1:NN,1);
Hth1=Hth(1:NN,1);
theta=linspace(0,pi,NN);
X=rr1*sin(theta);
Y=rr1*cos(theta);
% first magnon
ZZ=E1*(sin(theta));
UU=Hr1*cos(theta);
WW=Hth1*(sin(theta));

figure(6)
surf(X,Y,ZZ)
xlabel('x-axis (mm)')
ylabel('y-axis (mm)')
title('First magnon: E_\phi')
shading interp;view(0,90);colorbar;colormap('jet');axis equal
figure(7)
surf(X,Y,UU)
xlabel('x-axis (mm)')
ylabel('y-axis (mm)')
title('First magnon: H_r')
shading interp;view(0,90);colorbar;colormap('jet');axis equal
figure(8)
surf(X,Y,WW)
xlabel('x-axis (mm)')
ylabel('y-axis (mm)')
title('First magnon: H_\theta')
shading interp;view(0,90);colorbar;colormap('jet');axis equal
