# Supplementary material for: Electrodynamic study of YIG filters and resonators
Source: Sci Rep. 2016 Oct 4;6:34739. doi: 10.1038/srep34739 (PMC5048139; doi:10.1038/srep34739)
Supplement: Supplementary Dataset 2 [file srep34739-s2.txt]

function y=TEmcx(z)
% Trancendental equation for 2-layer sphere

global ep1 ep2 R1 R2 k mi1
xr=z(1);
xi=z(2);
x=xr+1i*xi;
mi2=1;
t11=sqrt(ep1.*mi1);
t22=sqrt(ep2.*mi2);
omc=x./R2./t22;
k1=omc.*t11;
k2=omc.*t22;
x11=k1.*R1;
x21=k2.*R1;
x22=k2.*R2;
af1=k-0.5;
af2=k+0.5;
%first 
j1x11=besselj(af1,x11);
j2x11=besselj(af2,x11);
j1x21=besselj(af1,x21);
j2x21=besselj(af2,x21);
y1x21=bessely(af1,x21);
y2x21=bessely(af2,x21);
%second
j2x22=besselj(af2,x22);
y2x22=bessely(af2,x22);
%matrix
MT=zeros(3,3);
MT(1,1)=(mi1).^(5/4)*ep1.^(1/4).*j2x11;
MT(1,2)=-j2x21;
MT(1,3)=-y2x21;
MT(2,1)=-1i*omc.*(mi1*ep1).^(3/4).*(j1x11-k.*j2x11./x11);
MT(2,2)=1i*omc.*(j1x21-k.*j2x21./x21);
MT(2,3)=1i*omc.*(y1x21-k.*y2x21./x21);
MT(3,2)=j2x22;
MT(3,3)=y2x22;
y=abs((det(MT)));
