# Supplementary material for: Electrodynamic study of YIG filters and resonators
Source: Sci Rep. 2016 Oct 4;6:34739. doi: 10.1038/srep34739 (PMC5048139; doi:10.1038/srep34739)
Supplement: Supplementary Dataset 3 [file srep34739-s3.txt]

function [y,z,v]=Ecx(x)
% Trancendental equation for a 2-layer sphere
% Plots all EM fields
% y - Efi, z- Hr, v - Htheta

global ep1 ep2 R1 R2 k mi1 
global z0
z00=z0(1)+j*z0(2);
NN=length(x);
mi2=1;
t11=sqrt(ep1.*mi1);
t22=sqrt(ep2.*mi2);
omc=z00./R2./t22;
k1=omc.*t11;
k2=omc.*t22;
af1=k-0.5;
af2=k+0.5;
x11=k1.*R1;
x21=k2.*R1;
x22=k2.*R2;
%first 
j1x11=besselj(af1,x11);
j2x11=besselj(af2,x11);
j1x21=besselj(af1,x21);
j2x21=besselj(af2,x21);
y1x21=bessely(af1,x21);
y2x21=bessely(af2,x21);
%second
j2x22=besselj(af2,x22);
y2x22=bessely(af2,x22);
%matrix
A=mi1.*(k1.*R1).^0.5.*j2x11./((k2.*R1).^0.5.*(j2x21-j2x22./y2x22.*y2x21));

for il=1:NN
ax=x(il);
xi1=k1.*ax;
xi2=k2.*ax;
if (ax<R1)
    ji=besselj(af2,xi1);
    ji1=besselj(af1,xi1);
    y(il)=mi1.*(xi1).^0.5.*ji./ax;
    z(il)=k1.^2.*k.*(k+1).*ji./(xi1.^(3/2));
    v(il)=k1.*(xi1).^0.5.*(ji1-k.*ji./xi1)./ax;
else
    jk=besselj(af2,xi2);
    jk1=besselj(af1,xi2);
    yk=bessely(af2,xi2);
    yk1=bessely(af1,xi2);
    w1=jk1-k.*jk./xi2;
    w2=yk1-k.*yk./xi2;
    % Efi
    y(il)=(xi2).^0.5.*A.*(jk-j2x22./y2x22.*yk)./ax;
    % Htheta
    z(il)=k2.^2.*k.*(k+1).*A.*(jk-j2x22./y2x22.*yk)./(xi2.^(3/2));
    % Hr
    v(il)=k2.*(xi2).^0.5.*A.*(w1-j2x22./y2x22.*w2)./ax;
end     
end
